# Supplementary material for: Comparative evaluation of root canal morphology in mandibular first premolars with deep radicular grooves using direct vision, dental operating microscope, 2D radiographic visualisation and micro-computed tomography
Source: PLoS One. 2025 Jul 31;20(7):e0329439. doi: 10.1371/journal.pone.0329439 (PMC12312976; doi:10.1371/journal.pone.0329439)
Supplement: S1 File — (XLSX) [file pone.0329439.s001.xlsx]

## Sheet: Sheet2
Anova: Single Factor
SUMMARY
Groups	Count	Sum	Average	Variance
Direct	133	203	1.52632	0.296651
Microscope	133	254	1.90977	0.21907
Radiograph	133	310	2.33083	0.829118
MicroCT	133	1726	12.9774	91.4616
ANOVA
Source of Variation	SS	df	MS	F	P-value	F crit
Between Groups	12234.1	3	4078.04	175.765	5.23038e-79	2.62179
Within Groups	12250.5	528	23.2016
Total	24484.6	531

## Sheet: Sheet1
Samples	Direct vision	Microscope	Radiograph	MicroCT		Relocate
S01	2	2	2	14
S02	2	2	2	14
S03	1	1	1	2
S04	1	1	2	8		2
S05	1	1	6	5		2
S06	1	2	2	8		2
S07	2	2	2	4							Configurations		Relocate
S08	1	1	1	14							1TN1 -- 1		1- Yes
S09	1	2	3	14		2					1TN1-2 --2		2- No
S10	1	1	1	2							1TN1-2-1 -- 3
S11	2	2	2	14		1					1TN1-3 -- 4
S12	1	1	1	4							1TN1-3-1 -- 5
S13	1	2	2	8		2					1TN1-3-2 -- 6
S14	2	2	3	8							1TN1-3-5 -- 7
S15	1	2	2	2		2					1TN1-2-3 --8
S16	1	2	2	8		2					1TN1-2-5 -- 9
S17	2	2	3	3							1TN1-4-5 -- 10
S18	2	2	2	7							1TN1-2-4 -- 11
S19	1	2	3	2		2					1TN1-4-3 -- 12
S20	1	2	3	6		1					1TN1-4 -- 13
S21	1	2	2	2		2					1TN1* -- 14
S22	2	2	2	8
S23	2	2	2	9
S24	1	2	2	4		2
S25	1	2	3	10		1
S26	2	2	3	12
S27	1	2	2	8		1
S28	2	2	2	11
S29	1	2	3	2		1
S30	2	2	2	14
S31	1	2	2	8		1
S32	2	4	6	5		1
S33	2	2	2	14
S34	1	2	2	14		1
S35	1	2	2	8		1
S36	2	2	2	1
S37	1	2	2	2		2
S38	1	2	2	14		2
S39	1	2	3	14		2
S40	2	2	2	2
S41	2	2	2	8
S42	2	2	3	3
S43	1	2	2	14
S44	1	1	1	13
S45	2	2	2	8
S46	1	2	2	11		2
S47	1	2	2	2
S48	2	2	3	2
S49	2	2	3	3
S50	2	2	2	14
S51	2	2	2	2
S52	2	2	2	14
S53	2	2	2	14
S54	1	2	2	8		2
S55	2	2	3	3
S56	2	2	2	9
S57	1	2	2	2		2
S58	1	2	3	3		1
S59	2	2	3	11
S60	2	2	2	11
S61	1	2	2	2
S62	1	2	2	2
S63	1	2	4	8		1
S64	2	2	2	8
S65	1	2	3	2		2
S66	2	2	2	8
S67	1	1	1	14
S68	2	2	3	4
S69	1	2	2	10
S70	2	2	4	11		1
S71	2	2	2	14
S72	1	1	1	14
S73	2	2	2	14
S74	2	2	2	14
S75	1	2	3	14		2
S76	2	2	2	2
S77	1	1	2	11		2
S78	1	2	2	14
S79	2	2	3	6		2
S80	2	2	3	14
S81	2	2	2	14
S82	2	2	3	14
S83	1	1	1	1
S84	2	2	4	14		1
S85	1	1	2	14		2
S86	1	2	2	3		2
S87	2	2	2	9		2
S88	4	4	4	14		2
S89	1	2	2	14		2
S90	2	2	3	14
S91	2	2	2	2
S92	2	2	2	8
S93	2	2	2	11
S94	2	4	5	14		1
S95	2	2	3	14
S96	1	2	2	2
S97	2	2	2	14
S98	1	1	1	2
S99	2	2	2	2
S100	2	2	4	11		2
S101	1	1	2	3		2
S102	2	2	3	11
S103	1	1	1	9
S104	1	2	3	14
S105	2	2	2	14
S106	1	2	2	14
S107	2	2	2	14
S108	2	2	2	14		2
S109	2	2	3	14
S110	2	2	2	2
S111	1	2	3	2		2
S112	2	2	3	14
S113	1	2	2	14		2
S114	1	1	1	14
S115	2	2	6	14
S116	2	2	2	2
S117	1	2	2	14
S118	1	1	1	8
S119	2	2	2	14
S120	2	2	2	14		2
S121	1	2	2	14
S122	1	2	3	2		2
S123	1	2	2	14		2
S124	2	2	2	8
S125	1	2	2	14
S126	1	1	1	1
S127	1	2	2	14
S128	2	2	2	8
S129	2	2	2	2
S130	2	2	4	14
S131	1	2	3	2
S132	1	2	2	14
S133	1	2	2	14
